# Supplementary material for: Clinical and Translational Significance of Basophils in Patients with Cancer
Source: Cells. 2022 Jan 27;11(3):438. doi: 10.3390/cells11030438 (PMC8833920; doi:10.3390/cells11030438)
Supplement: Supplementary file 1 [file cells-11-00438-s001.zip]

Archive with 1 entries (1 files):
- cells-1522193-supplementary.pdf
